# Supplementary material for: Solid Phase Synthesis and TAR RNA-Binding Activity of Nucleopeptides Containing Nucleobases Linked to the Side Chains via 1,4-Linked-1,2,3-triazole
Source: Biomedicines. 2024 Mar 3;12(3):570. doi: 10.3390/biomedicines12030570 (PMC10968536; doi:10.3390/biomedicines12030570)
Supplement: Supplementary file 1 [file biomedicines-12-00570-s001.zip]

Archive with 1 entries (1 files):
- biomedicines-2809758-supplementary.pdf
